# Supplementary material for: Protein Profiling of Aedes aegypti Treated with Streptomyces sp. KSF103 Ethyl Acetate Extract Reveals Potential Insecticidal Targets and Metabolic Pathways
Source: Int J Mol Sci. 2023 Aug 3;24(15):12398. doi: 10.3390/ijms241512398 (PMC10418484; doi:10.3390/ijms241512398)
Supplement: Supplementary file 1 [file ijms-24-12398-s001.zip]

Archive with 1 entries (1 files):
- ijms-2446507-supplementary.pdf
